# Supplementary material for: Hsp70 Gene Family in Sebastiscus marmoratus: The Genome-Wide Identification and Transcriptome Analysis under Thermal Stress
Source: Genes (Basel). 2023 Sep 9;14(9):1779. doi: 10.3390/genes14091779 (PMC10531354; doi:10.3390/genes14091779)
Supplement: Supplementary file 1 [file genes-14-01779-s001.zip]

Archive with 4 entries (4 files):
- Figure S1.tif
- file S1.fasta
- Table S1.pdf
- Table S2.xlsx
