# Supplementary material for: Hsp70 Gene Family in Sebastiscus marmoratus: The Genome-Wide Identification and Transcriptome Analysis under Thermal Stress
Source: Genes (Basel). 2023 Sep 9;14(9):1779. doi: 10.3390/genes14091779 (PMC10531354; doi:10.3390/genes14091779)
Supplement: Supplementary file 1 [file genes-14-01779-s001.zip › Table S2.xlsx]

## Sheet: Sheet1
Table S2 Primers for qPCR
Gene name	Forward primer (5'-3')	Reverse primer (5'-3')	Product length
hsp70	TTCAAGGTGCTCGGAGATGG	CCTGTCGCTGGGAGTCATT	196
hspa1b	AGTCGCTGGAGTCATACGC	CTCTGCCATTTGGTTGTTCT	146
hspa8b	GAGGAACTGAACGCTGACC	CTTGGGAATACGAGTGGAAC	129
hspa4a	AACCATGCAGCTCCCTTCTC	ACTGGCCTATAGCGTCGTTG	118
hspa8a	CTCAATCACCAGGGCTCGTT	TGGATCTTGGGGATACGGGT	156
hyou1	CCAAAGCCAAGAACAGCACC	GGTTTTCGGTCTTTGCGTCC	111
β-actin	AGGGAAATCGTGCGTG	ATGATGCTGTTGTAGGTGGT	233
